# Supplementary material for: The genomic and transcriptome characteristics of lung adenocarcinoma patients with previous breast cancer
Source: BMC Cancer. 2022 Jun 6;22:618. doi: 10.1186/s12885-022-09727-6 (PMC9171992; doi:10.1186/s12885-022-09727-6)
Supplement: Supplementary file 1 — Additional file 1: Supplementary Fig. 1. Principal component analysis of 18 patients (A) and cluster analysis of differentially expressed genes in 14 patients (B). [file 12885_2022_9727_MOESM1_ESM.zip]

Archive with 2 entries (2 files):
- supplementary figure 1a-4a.jpg
- supplementary figure 1b-4b.jpg
