# Supplementary material for: The genomic and transcriptome characteristics of lung adenocarcinoma patients with previous breast cancer
Source: BMC Cancer. 2022 Jun 6;22:618. doi: 10.1186/s12885-022-09727-6 (PMC9171992; doi:10.1186/s12885-022-09727-6)
Supplement: Supplementary file 2 — Additional file 2: Supplementary Fig. 2. Results of somatic cell copy number variation analysis for patient QY (A) and ZXH (B). [file 12885_2022_9727_MOESM2_ESM.zip]

Archive with 2 entries (2 files):
- supplementary figure 2A.png
- supplementary figure 2B.png
